# Supplementary material for: A comprehensive survey of the prevalence and spatial distribution of ticks infesting cattle in different agro-ecological zones of Cameroon
Source: Parasit Vectors. 2019 Oct 17;12:489. doi: 10.1186/s13071-019-3738-7 (PMC6796472; doi:10.1186/s13071-019-3738-7)
Supplement: Supplementary file 1 — Additional file 1: Table S1. Geographical coordinates, BLASTn results and GenBank accession numbers of cytochrome oxidase I (cox1) gene sequences of cattle ticks from Cameroon. [file 13071_2019_3738_MOESM1_ESM.xlsx]

## Sheet: Table S1
Additional file 1: Table S1. Geographical coordinates, BLASTn results and GenBank accession numbers of cytochrome oxidase I (COI) gene sequence of cattle ticks from Cameroon
No	Altitude (m)	Latitude	longitude	AEZ	Sequence code	Morphology Identity	Molecular Identity	%ID	GenBank accession
1	631.5	4.566	12.333	V	X60	R. sanguineus	Rhipicephalus sanguineus isolate ALSK220 cytochrome c oxidase subunit I gene, partial cds; mitochondrial	87	MK648409
2	330.6	9.7845	13.9844	I	X51	R. sanguineus	Rhipicephalus sanguineus isolate ALSK220 cytochrome c oxidase subunit I gene, partial cds; mitochondrial	87	MK648408
3	930.5	5.507	14.1217	II	C03	R. sanguineus	Rhipicephalus sanguineus isolate Rsang2 cytochrome oxidase subunit 1 gene, partial cds; mitochondrial	89	-
4	330.6	9.7845	13.9844	I	X23	H. truncatum	Hyalomma truncatum mitochondrion partial COI gene for cytochrome oxidase subunit I, exon 1, isolate HY33	97	MK648419
5	637.4	4.277	12.261	V	X61	H. truncatum	Hyalomma truncatum mitochondrion partial COI gene for cytochrome oxidase subunit I, exon 1, isolate HY33	98	MK648417
6	1247	6.8718	11.7016	II	C30	H. truncatum	Hyalomma truncatum mitochondrion partial COI gene for cytochrome oxidase subunit I, exon 1, isolate HY33	97	MK648416
7	290	9.7767	13.9568	I	C35	H. truncatum	Hyalomma truncatum mitochondrion partial COI gene for cytochrome oxidase subunit I, exon 1, isolate HY33	97	MK648418
8	628	4.35	12.251	V	X14	A.variegatum	Amblyomma variegatum cytochrome oxidase I (COI) gene, partial cds; mitochondrial	99	MK648415
9	1092.4	6.6568	14.2554	II	X56	A.variegatum	Amblyomma variegatum cytochrome oxidase I (COI) gene, partial cds; mitochondrial	97	-
10	330.6	9.7845	13.9844	I	X58	A.variegatum	Amblyomma variegatum cytochrome oxidase I (COI) gene, partial cds; mitochondrial	97	-
11	330.6	9.7845	13.9844	I	X12	H. rufipes	Hyalomma marginatum mitochondrion partial COI gene for cytochrome oxidase subunit I, exon 1, isolate HY80	99	Mk648422
12	651	4.669	12.767	V	C36	R. annulatus	Rhipicephalus annulatus isolate BF12 cytochrome oxidase subunit 1 gene, partial cds; mitochondrial	99	MK648410
13	330.6	9.7845	13.9844	I	X52	R. annulatus	Rhipicephalus annulatus isolate BF12 cytochrome oxidase subunit 1 gene, partial cds; mitochondrial	99	MK648411
14	879.8	6.2765	12.5412	II	C38	R. decoloratus	Rhipicephalus decoloratus isolate D350 cytochrome oxidase subunit 1 gene, partial cds; mitochondrial	99	MK648413
15	660.2	4.613	12.801	V	C40	R. decoloratus	Rhipicephalus decoloratus isolate BF14 cytochrome oxidase subunit 1 gene, partial cds; mitochondrial	99	MK648414
16	635.5	4.367	11.994	V	X3	R. microplus	Rhipicephalus microplus isolate MBN11 cytochrome oxidase subunit 1 gene, partial cds; mitochondrial	100	-
17	140.4	5.6992	9.4112	IV	X29	R. microplus	Rhipicephalus microplus isolate MBN11 cytochrome oxidase subunit 1 gene, partial cds; mitochondrial	100	-
18	1316.8	5.7273	10.4049	III	X6	R. microplus	Rhipicephalus microplus isolate MBN11 cytochrome oxidase subunit 1 gene, partial cds; mitochondrial	100	-
19	1078.7	5.4914	9.8971	III	X17	R. microplus	Rhipicephalus microplus isolate MBN11 cytochrome oxidase subunit 1 gene, partial cds; mitochondrial	99	MK648412
20	330.6	9.7845	13.9844	I	X38	Hyalomma spp.	Hyalomma dromedarii mitochondrion partial COI gene for cytochrome oxidase subunit I, exon 1, isolate HY44	99	MK648421
21	330.6	9.7845	13.9844	I	C28	Hyalomma spp.	Hyalomma truncatum mitochondrion partial COI gene for cytochrome oxidase subunit I, exon 1, isolate HY33	97	-
22	241.8	9.3988	13.3397	I	C34	Hyalomma spp.	Hyalomma dromedarii mitochondrion partial COI gene for cytochrome oxidase subunit I, exon 1, isolate HY44	99	MK648420
23	330.6	9.7845	13.9844	I	C04	Rhipicephalus spp.	Rhipicephalus sanguineus isolate Rsang2 cytochrome oxidase subunit 1 gene, partial cds; mitochondrial	89	MK648407
24	1242.3	5.7458	10.4127	III	C11	Rhipicephalus spp.	Rhipicephalus pusillus isolate CR1563 cytochrome c oxidase subunit I (COI) gene, partial cds; mitochondrial	89	MK648401
25	1269.9	5.7595	10.3797	III	C19	Rhipicephalus spp.	Rhipicephalus sanguineus isolate Gilan-e Gharb cytochrome oxidase subunit 1 gene, complete cds; mitochondrial	89	MK648406
MK	879.8	6.2765	12.5412	II	C22	Rhipicephalus spp.	Rhipicephalus sulcatus voucher Rsul4H cytochrome oxidase subunit I (COI) gene, partial cds; mitochondrial	89	MK648402
27	879.8	6.2765	12.5412	II	C23	Rhipicephalus spp.	Rhipicephalus pusillus isolate CR1563 cytochrome c oxidase subunit I (COI) gene, partial cds; mitochondrial	89	MK648405
28	1015.37	5.8042	14.56	II	C26	Rhipicephalus spp.	Rhipicephalus sanguineus isolate ALSK220 cytochrome c oxidase subunit I gene, partial cds; mitochondrial	88	MK648403
29	1196.9	5.7387	10.8538	III	X57	Rhipicephalus spp.	Rhipicephalus sanguineus isolate ALSK079 cytochrome c oxidase subunit I gene, partial cds; mitochondrial	89	MK648404
